# Supplementary material for: A WeChat-based competency and performance checklist in basic surgical skills course for military medical academy undergraduates
Source: BMC Med Educ. 2022 Dec 12;22:858. doi: 10.1186/s12909-022-03939-x (PMC9743517; doi:10.1186/s12909-022-03939-x)
Supplement: Supplementary file 1 — Additional file 1. Dataset. [file 12909_2022_3939_MOESM1_ESM.xlsx]

## Sheet: Sheet1
Study group (n=92)						Control group (n=84)
Major	No#	Group	GPA	Final Grade	Operative Time	Major	No#	Group	GPA	Final Grade	Operative Time
Clinical Medicine	1	1	3.06846	85	210	Clinical Medicine	1	1	2.97718	89	210
Clinical Medicine	2	1	1.75973	86	210	Clinical Medicine	2	1	3.72953	88	210
Clinical Medicine	3	1	3.23557	89	210	Clinical Medicine	3	1	3.19329	88	210
Clinical Medicine	4	1	3.29195	84	210	Clinical Medicine	4	1	3.09664	87	210
Clinical Medicine	5	2	2.05973	87	180	Clinical Medicine	5	2	3.32349	91	210
Clinical Medicine	6	2	3.1698	86	180	Clinical Medicine	6	2	2.61275	86	210
Clinical Medicine	7	2	2.91074	87	180	Clinical Medicine	7	2	3.58725	87	210
Clinical Medicine	8	2	3.0557	86	180	Clinical Medicine	8	2	2.51879	87	210
Clinical Medicine	9	3	3.71342	91	200	Clinical Medicine	9	3	2.64631	88	210
Clinical Medicine	10	3	2.99933	89	200	Clinical Medicine	10	3	3.48054	94	210
Clinical Medicine	11	3	3.79933	86	200	Clinical Medicine	11	3	3.3557	83	210
Clinical Medicine	12	3	0.766443	87	200	Clinical Medicine	12	3	2.40268	87	210
Clinical Medicine	13	4	2.78322	85	180	Clinical Medicine	13	4	2.56644	85	240
Clinical Medicine	14	4	3.13154	88	180	Clinical Medicine	14	4	3.51342	88	240
Clinical Medicine	15	4	2.88792	80	180	Clinical Medicine	15	4	3.20738	92	240
Clinical Medicine	16	4	2.72819	84	180	Clinical Medicine	16	4	3.59664	90	240
Clinical Medicine	17	5	1.99329	90	194	Clinical Medicine	17	5	3.28389	88	260
Clinical Medicine	18	5	3.13691	90	194	Clinical Medicine	18	5	3.08523	90	260
Clinical Medicine	19	5	2.78658	88	194	Clinical Medicine	19	5	3.38523	93	260
Clinical Medicine	20	5	3.18121	90	194	Clinical Medicine	20	5	1.97852	87	260
Clinical Medicine	21	6	3.16779	91	240	Clinical Medicine	21	6	3.63221	78	240
Clinical Medicine	22	6	2.61879	88	240	Clinical Medicine	22	6	3.07785	83	240
Clinical Medicine	23	6	2.31208	91	240	Clinical Medicine	23	6	2.74832	82	240
Clinical Medicine	24	6	3.13221	85	240	Clinical Medicine	24	6	2.21678	82	240
Clinical Medicine	25	7	3.19732	95	200	Clinical Medicine	25	7	2.35034	85	220
Clinical Medicine	26	7	3.15839	95	200	Clinical Medicine	26	7	3.04631	85	220
Clinical Medicine	27	7	3.34765	95	200	Clinical Medicine	27	7	2.13154	85	220
Clinical Medicine	28	7	2.52148	95	200	Clinical Medicine	28	7	2.5047	85	220
Clinical Medicine	29	8	3.6604	96	200	Clinical Medicine	29	8	3.00067	85	270
Clinical Medicine	30	8	3.45369	96	200	Clinical Medicine	30	8	2.28993	85	270
Clinical Medicine	31	8	3.65839	96	200	Clinical Medicine	31	8	2.90403	85	270
Clinical Medicine	32	8	3.13423	96	200	Clinical Medicine	32	8	2.82886	85	270
Clinical Medicine	33	9	3.54631	98	150	Clinical Medicine	33	9	3.64765	85	240
Clinical Medicine	34	9	3.14631	96	150	Clinical Medicine	34	9	2.52013	85	240
Clinical Medicine	35	9	2.86846	97	150	Clinical Medicine	35	9	2.62819	85	240
Clinical Medicine	36	9	3.63154	96	150	Clinical Medicine	36	9	1.34899	85	240
Clinical Medicine	37	10	2.86779	83	200	Clinical Medicine	37	10	3.78255	90	210
Clinical Medicine	38	10	2.51342	83	200	Clinical Medicine	38	10	2.87248	91	210
Clinical Medicine	39	10	3.15705	87	200	Clinical Medicine	39	10	2.62081	89	210
Clinical Medicine	40	10	3.4604	88	200	Clinical Medicine	40	10	1.63893	88	210
Clinical Medicine	41	11	3.68255	85	150	Clinical Medicine	41	11	2.09128	84	210
Clinical Medicine	42	11	3.63893	85	150	Clinical Medicine	42	11	3.1255	81	210
Clinical Medicine	43	11	3.37584	86	150	Clinical Medicine	43	11	2.97383	82	210
Clinical Medicine	44	11	1.84027	84	150	Clinical Medicine	44	11	2.00872	84	210
Clinical Medicine	45	12	3.38993	85	190	Clinical Medicine	45	12	2.24161	90	150
Clinical Medicine	46	12	2.68456	86	190	Clinical Medicine	46	12	3.48121	94	150
Clinical Medicine	47	12	3.66913	85	190	Clinical Medicine	47	12	3.87651	89	150
Clinical Medicine	48	12	3.12013	85	190	Clinical Medicine	48	12	2.70336	88	150
Clinical Medicine	49	13	2.24027	79	240	Clinical Medicine	49	13	2.81946	84	220
Clinical Medicine	50	13	2.18322	79	240	Clinical Medicine	50	13	3.25101	83	220
Clinical Medicine	51	13	2.14698	85	240	Clinical Medicine	51	13	3.69799	82	220
Clinical Medicine	52	13	2.28792	85	240	Clinical Medicine	52	13	2.8094	83	220
Clinical Medicine	53	14	3.04899	88	210	Clinical Medicine	53	14	3.52483	84	180
Clinical Medicine	54	14	2.72081	89	210	Clinical Medicine	54	14	3.17248	84	180
Clinical Medicine	55	14	2.62215	89	210	Clinical Medicine	55	14	3.13557	83	180
Clinical Medicine	56	14	2.38993	89	210	Clinical Medicine	56	14	3.02752	86	180
Clinical Medicine	57	15	2.58389	89	210	Clinical Medicine	57	15	3.48322	85	180
Clinical Medicine	58	15	3.38725	88	210	Clinical Medicine	58	15	2.79799	86	180
Clinical Medicine	59	15	2.34564	90	210	Clinical Medicine	59	15	3.19463	86	180
Clinical Medicine	60	15	1.7953	88	210	Clinical Medicine	60	15	3.34497	87	180
Clinical Medicine	61	16	2.59866	88	210	Anesthesiology	61	16	2.61	82	240
Clinical Medicine	62	16	1.99732	88	210	Anesthesiology	62	16	1.98	81	240
Clinical Medicine	63	16	2.50067	93	210	Anesthesiology	63	16	2.23	84	240
Clinical Medicine	64	16	2.52282	95	210	Anesthesiology	64	16	2.72	78	240
Clinical Medicine	65	17	3.41812	98	160	Anesthesiology	65	17	1.55	83	190
Clinical Medicine	66	17	3.67987	94	160	Anesthesiology	66	17	2.72	81	190
Clinical Medicine	67	17	3.64564	90	160	Anesthesiology	67	17	2.1	83	190
Clinical Medicine	68	17	3.27517	94	160	Anesthesiology	68	17	2.8	83	190
Clinical Medicine	69	18	2.37987	86	150	Anesthesiology	69	18	2	90	180
Clinical Medicine	70	18	2.60067	92	150	Anesthesiology	70	18	3.38	93	180
Clinical Medicine	71	18	3.68456	96	150	Anesthesiology	71	18	2.44	84	180
Clinical Medicine	72	18	3.09732	90	150	Clinical Medicine	72	19	1.72886	92	240
Clinical Medicine	73	19	3.47114	93	210	Clinical Medicine	73	19	1.97987	88	240
Clinical Medicine	74	19	3.16174	88	210	Anesthesiology	74	19	2.92	91	240
Clinical Medicine	75	19	3.18658	89	210	Anesthesiology	75	19	3.4675	92	180
Clinical Medicine	76	19	2.93826	95	210	Anesthesiology	76	20	2.83	94	190
Clinical Medicine	77	20	1.75772	93	220	Anesthesiology	77	20	3.84	96	190
Clinical Medicine	78	20	2.13289	93	220	Anesthesiology	78	20	3.57	96	190
Clinical Medicine	79	20	3.5396	92	220	Anesthesiology	79	21	3.0325	91	180
Clinical Medicine	80	20	3.77584	93	220	Anesthesiology	80	21	3.2875	90	180
Clinical Medicine	81	21	2.40201	91	210	Anesthesiology	81	21	2.585	80	180
Clinical Medicine	82	21	3.61074	90	210	Anesthesiology	82	22	2.68	84	230
Clinical Medicine	83	21	3.82685	90	210	Anesthesiology	83	22	3.7775	94	230
Clinical Medicine	84	21	3.57852	83	210	Anesthesiology	84	22	2.8475	92	230
Clinical Medicine	85	22	2.97718	90	160
Clinical Medicine	86	22	2.88322	88	160
Clinical Medicine	87	22	3.48859	94	160
Clinical Medicine	88	22	2.64631	90	160
Clinical Medicine	89	23	1.54027	93	150
Clinical Medicine	90	23	1.89128	88	150
Clinical Medicine	91	23	2.62617	95	150
Clinical Medicine	92	23	3.27248	93	150
